# Supplementary material for: Anti-Proliferative and Anti-Migratory Activity of Licorice Extract and Glycyrrhetinic Acid on Papillary Thyroid Cancer Cell Cultures
Source: Int J Mol Sci. 2024 Oct 8;25(19):10800. doi: 10.3390/ijms251910800 (PMC11476458; doi:10.3390/ijms251910800)
Supplement: Supplementary file 1 [file ijms-25-10800-s001.zip]

Archive with 1 entries (1 files):
- ijms-3227618-supplementary.pdf
